# Supplementary material for: A user-centred evaluation framework for the Sealife semantic web browsers
Source: BMC Bioinformatics. 2009 Oct 1;10(Suppl 10):S14. doi: 10.1186/1471-2105-10-S10-S14 (PMC2755822; doi:10.1186/1471-2105-10-S10-S14)
Supplement: Supplementary file 2 — Additional file 2: Questionnaires. all the pre-questionnaires, post-task questionnaires, and post-questionnaires for both Group A1 and Group A2. (TXT 12 KB) [file 12859_2009_3382_MOESM2_ESM.txt]

Appendix B – questionnaires

=======================================================================================================================
Pre-questionnaires 
==================

COHSE-NeLI and CORESE-NeLI 
---------------------------

Question	
1 Please enter your current profession (e.g. Nurse, Microbiologist)	

Answer choices
Free text

2 How many years’ experience do you have in your current profession? (Not just your current post)	

Answer choices
0 or 1 of:
- under 5 years
- 5 years or more

3 (Optional) Where do you go to find the best available evidence for your work?	

Answer choices
0 or more of:
- BMJ Clinical Evidence
- PubMed
- Cochrane
- Government Sources
- Other (please specify) [free text field follows]

4 On average, how often do you use the National Electronic Library of Infection (NeLI) or National Resource for Infection Control (NRIC)?	

Answer choices
0 or 1 of:
- Daily
- More than once a week but not as often as daily
- Once a week
- More than once a month but not as often as once a week

5 For what reasons have you used NeLI/NRIC? Please select all that apply.
	
Answer choices
0 or more of:
- General research
- Personal study/research/continuing education
- Seeking information to help decision-making for a specific patient
- I have not used NeLI/NRIC before this study

6 How useful do you find NeLI/NRIC?	

Answer choices
0 or 1 of:
- Very useful
- Somewhat useful
- Useful
- Not particularly useful
- Not useful

7 How has NeLI/NRIC helped you in your work? Please select all that apply.	

Answer choices
0 or more of:
- Made it quicker to find the best available evidence
- Made it easier to find the best available evidence
- Contributed directly to decisions about patient care
- Helped to improve my professional knowledge
- Influenced my attitudes to professional practice
- I have not used NeLI/NRIC before this study


GoPubMed/GoGene
------------------
	
Question	
1 My main university degree is:	

Answer choices
0 or 1 of:
- Biology
- Physics
- Chemistry
- Engineering
- Other

2 My experience in this field is:	

Answer choices
0 or 1 of:
- under 5 years
- 5 years or more

3 I use PubMed:	

Answer choices
0 or 1 of:
- Daily
- More than once a week but not as often as daily
- Once a week
- More than once a month but not as often as once a week

4 I have used for my research (please select all that apply):	

Answer choices
0 or more of:
- PubMed
- Google Scholar
- HighWire
- Google or other web search
- Scopus
- Scirus
- Other specialist

5 On a 1-10 scale, how useful do you find PubMed (1 not useful, 10 extremely useful)?	

Answer choices
Likert scale from 1 (not useful) to 10 (extremely useful)

6 What do you search for in PubMed?	

Answer choices
0 or more of:
- I look for specific articles
- I search for reviews for an overview
- I look for papers in a specific journal
- I look for papers of specific authors
- I look for papers for specific diseases, genes, etc.
- I look for the most recent papers

=============================================================================================================================

Post-task questions: all evaluations
====================================

In every evaluation of every SWB, the task question page appeared after every task page. The task questions, and their answer choices, were always the same.

Question	
1 How well did the information you found answer the question?	

Answer choices
0 or 1 of:
- Not at all
- Partially
- Fully

2 Was finding the answer in the information returned by the search engine:	

Answer choices
0 or 1 of:
- Hard
- Neither Hard nor Easy
- Easy

=======================================================================================================================

Post-questionnaire
==================
COHSE-NeLI and CORESE-NeLI
--------------------------

Question	
			
1 I think that I would like to use this system frequently.

Answer choices:
Unmodified system (NeLI alone):	Likert scale from 1 (Strongly disagree) to 5 (strongly agree)	
Modified system (NeLI + [SWB]): Likert scale from 1 (Strongly disagree) to 5 (strongly agree)

2 I found the system unnecessarily complex.
	
Answer choices:
Unmodified system (NeLI alone):	Likert scale from 1 (Strongly disagree) to 5 (strongly agree)	
Modified system (NeLI + [SWB]): Likert scale from 1 (Strongly disagree) to 5 (strongly agree)

3 I thought the system was easy to use.	

Answer choices:
Unmodified system (NeLI alone):	Likert scale from 1 (Strongly disagree) to 5 (strongly agree)	
Modified system (NeLI + [SWB]): Likert scale from 1 (Strongly disagree) to 5 (strongly agree)

4 The system found a lot of information that was irrelevant to the tasks.	

Answer choices:
Unmodified system (NeLI alone):	Likert scale from 1 (Strongly disagree) to 5 (strongly agree)	
Modified system (NeLI + [SWB]): Likert scale from 1 (Strongly disagree) to 5 (strongly agree)

5 Finding the answers to the tasks in the information returned by the system was:	

Answer choices:
Unmodified system (NeLI alone):	Likert scale from 1 (Hard) to 5 (Easy)	
Modified system (NeLI + [SWB]): Likert scale from 1 (Hard) to 5 (Easy)

6 Most of the information returned by the system was:	

Answer choices:
Unmodified system (NeLI alone): Likert scale from 1 (Irrelevant) to 5 (Relevant)	Modified system (NeLI + [SWB]): Likert scale from 1 (Irrelevant) to 5 (Relevant)

7 I was able to find the answers to the tasks in the information found by the system:	

Answer choices:
Unmodified system (NeLI alone): Likert scale from 1 (Slowly) to 5 (Quickly)	
Modified system (NeLI + [SWB]): Likert scale from 1 (Slowly) to 5 (Quickly)

8 The amount of relevant information I found was:	

Answer choices:
Unmodified system (NeLI alone):
0 or 1 of:
- Less than I expected
- Same as I expected
- More than I expected	
Modified system (NeLI + [SWB]): 
0 or 1 of:
- Less than I expected
- Same as I expected
- More than I expected

9 Were the modifications mostly relevant or mostly irrelevant to you?	

Answer choices:
Modified system (NeLI + [SWB]): Likert scale from 1 (Irrelevant) to 5 (Relevant)

10 I thought the overall system was:		
a) Unmodified system (NeLI alone): Likert scale from 1 (Terrible) to 5 (Wonderful))	
Modified system (NeLI + [SWB]): Likert scale from 1 (Terrible) to 5 (Wonderful))
b) Unmodified system (NeLI alone): Likert scale from 1 (Frustrating) to 5 (Satisfying)	
Modified system (NeLI + [SWB]): Likert scale from 1 (Frustrating) to 5 (Satisfying)
c) Unmodified system (NeLI alone): Likert scale from 1 (Dull) to 5 (Stimulating)	
Modified system (NeLI + [SWB]): Likert scale from 1 (Dull) to 5 (Stimulating)
d) Unmodified system (NeLI alone): Likert scale from 1 (Difficult) to 5 (Easy)	
Modified system (NeLI + [SWB]): Likert scale from 1 (Difficult) to 5 (Easy)
e) Unmodified system (NeLI alone): Likert scale from 1 (Too slow) to 5 (Fast enough)	
Modified system (NeLI + [SWB]): Likert scale from 1 (Too slow) to 5 (Fast enough)
f) Unmodified system (NeLI alone): Likert scale from 1 (Rigid) to 5 (Flexible)	
Modified system (NeLI + [SWB]): Likert scale from 1 (Rigid) to 5 (Flexible)

GoPubMed/GoGene
---------------

Question	
		
1 I would like to use this system frequently.	 

Answer choices:
Unmodified system (PubMed): Likert scale from 1 (Strongly disagree) to 10 (strongly agree)	
Modified system (GoPubMed (short format)) OR (GoGene/GoPubMed (long format)): Likert scale from 1 (Strongly disagree) to 10 (strongly agree)

2 The system was easy to use.	

Answer choices:
Unmodified system (PubMed): Likert scale from 1 (Strongly disagree) to 10 (strongly agree)	
Modified system (GoPubMed (short format)) OR (GoGene/GoPubMed (long format)): Likert scale from 1 (Strongly disagree) to 10 (strongly agree)

3 The system was too complex.	

Answer choices:
Unmodified system (PubMed): Likert scale from 1 (Strongly disagree) to 10 (strongly agree)	
Modified system (GoPubMed (short format)) OR (GoGene/GoPubMed (long format)): Likert scale from 1 (Strongly disagree) to 10 (strongly agree)

4 The user interface was easy to understand.	

Answer choices:
Unmodified system (PubMed): Likert scale from 1 (Strongly disagree) to 10 (strongly agree)	
Modified system (GoPubMed (short format)) OR (GoGene/GoPubMed (long format)): Likert scale from 1 (Strongly disagree) to 10 (strongly agree)

5 The system responded fast.	

Answer choices:
Unmodified system (PubMed): Likert scale from 1 (Strongly disagree) to 10 (strongly agree)	
Modified system (GoPubMed (short format)) OR (GoGene/GoPubMed (long format)): Likert scale from 1 (Strongly disagree) to 10 (strongly agree)

6 The system provided enough help information and examples.	

Answer choices:
Unmodified system (PubMed): Likert scale from 1 (Strongly disagree) to 10 (strongly agree)	
Modified system (GoPubMed (short format)) OR (GoGene/GoPubMed (long format)): Likert scale from 1 (Strongly disagree) to 10 (strongly agree)

7 Finding the answers to the tasks with the system was easy.	

Answer choices:
Unmodified system (PubMed): Likert scale from 1 (Strongly disagree) to 10 (strongly agree)	
Modified system (GoPubMed (short format)) OR (GoGene/GoPubMed (long format)): Likert scale from 1 (Strongly disagree) to 10 (strongly agree)

8 Finding the answers to the tasks with the system was fast.
	
Answer choices:
Unmodified system (PubMed): Likert scale from 1 (Strongly disagree) to 10 (strongly agree)	
Modified system (GoPubMed (short format)) OR (GoGene/GoPubMed (long format)): Likert scale from 1 (Strongly disagree) to 10 (strongly agree)

9 A lot of information the system found was irrelevant to the tasks.

Answer choices:
Unmodified system (PubMed): Likert scale from 1 (Strongly disagree) to 10 (strongly agree)	
Modified system (GoPubMed (short format)) OR (GoGene/GoPubMed (long format)): Likert scale from 1 (Strongly disagree) to 10 (strongly agree)

10 Most of the information returned by the system was relevant.	

Answer choices:
Unmodified system (PubMed): Likert scale from 1 (Strongly disagree) to 10 (strongly agree)	
Modified system (GoPubMed (short format)) OR (GoGene/GoPubMed (long format)): Likert scale from 1 (Strongly disagree) to 10 (strongly agree)

11 The amount of relevant information I found was less than expected.
	
Answer choices:
Unmodified system (PubMed): Likert scale from 1 (Strongly disagree) to 10 (strongly agree)	
Modified system (GoPubMed (short format)) OR (GoGene/GoPubMed (long format)): Likert scale from 1 (Strongly disagree) to 10 (strongly agree)

12 The amount of relevant information I found was same as expected.	

Answer choices:
Unmodified system (PubMed): Likert scale from 1 (Strongly disagree) to 10 (strongly agree)	
Modified system (GoPubMed (short format)) OR (GoGene/GoPubMed (long format)): Likert scale from 1 (Strongly disagree) to 10 (strongly agree)

13 The amount of relevant information I found was more than expected.	

Answer choices:
Unmodified system (PubMed): Likert scale from 1 (Strongly disagree) to 10 (strongly agree)	
Modified system (GoPubMed (short format)) OR (GoGene/GoPubMed (long format)): Likert scale from 1 (Strongly disagree) to 10 (strongly agree)

14 The modifications were mostly relevant to me.	

Answer choices:
Modified system (GoPubMed (short format)) OR (GoGene/GoPubMed (long format)): Likert scale from 1 (Strongly disagree) to 10 (strongly agree)

Functionality	
-------------

15 Did you find the highlighting of ontology terms helpful?	

Answer choices
0 or 1 of:
- Yes
- No

16 Did you get an overview over your search results from the tree on the left?	

Answer choices
0 or 1 of:
- Yes
- No

17 Did you manage to navigate efficiently through the tree?	

Answer choices
0 or 1 of:
- Yes
- No

18 Did you find any papers you would probably have missed with PubMed?	

Answer choices
0 or 1 of:
- Yes
- No

19 What do you like/dislike about using the tree to explore your search results?	

Answer choices
Free text

Suggestions
------------
	
20 Please write down any other suggestions you have for GoPubMed (short format) OR (GoGene/GoPubMed (long format)). 	

Answer choicesFree text
