# Supplementary material for: A user-centred evaluation framework for the Sealife semantic web browsers
Source: BMC Bioinformatics. 2009 Oct 1;10(Suppl 10):S14. doi: 10.1186/1471-2105-10-S10-S14 (PMC2755822; doi:10.1186/1471-2105-10-S10-S14)
Supplement: Supplementary file 3 — Additional file 3: Semi-structured interviews. the questions given to all the interviewers to guide the semi-structured interviews. (TXT 403 bytes) [file 12859_2009_3382_MOESM3_ESM.txt]

Appendix C – semi-structured interviews

The following questions provided a loose structure to guide the interviews:

1.	Participant’s name
2.	Job Title and Responsibilities
3.	Time with [organisation] and/or in the profession 
4.	What made you decide to do the evaluation?
5.	What did you think?
6.	What would make you want to use the Sealife browser regularly?
7.	Further discussion
